# Supplementary material for: Metabolic characterisation of THP-1 macrophage polarisation using LC–MS-based metabolite profiling
Source: Metabolomics. 2020 Feb 29;16(3):33. doi: 10.1007/s11306-020-01656-4 (PMC7049298; doi:10.1007/s11306-020-01656-4)
Supplement: Supplementary file 2 — Supplementary file2 (XLSX 12720 kb) [file 11306_2020_1656_MOESM2_ESM.xlsx]

## Sheet: Sheet1
Putative metabolite	Mass	RT	FORMULA	Confidence
(-)-Salsolinol	179.095	6.2927	C10H13NO2	L3
(1-Ribosylimidazole)-4-acetate	258.085	10.7393	C10H14N2O6	L3
(2E,6E)-(10R,11S)-10,11-Epoxy-3,7,11-trimethyltrideca-2,6-dienoic acid	284.199	4.8022	C16H28O4	L3
(4E)-2-Oxohexenoic acid	128.047	6.38497	C6H8O3	L3
(L-Seryl)adenylate	218.056	11.6442	C13H21N6O9P	L3
(R)-1-Aminopropan-2-ol	75.0684	10.3033	C3H9NO	L3
(R)-2-Hydroxyglutarate	148.037	11.3947	C5H8O5	L3
(R)-2-Methylimino-1-phenylpropan-1-ol	163.1	5.59316	C10H13NO	L3
(R)-3-Hydroxy-3-methyl-2-oxopentanoate	146.058	5.39189	C6H10O4	L3
(R)-3-Hydroxyisobutyrate	104.047	6.36	C4H8O3	L3
(R)-S-Lactoylglutathione	379.105	9.82861	C13H21N3O8S	L3
(S)-1-Pyrroline-5-carboxylate	113.048	6.39184	C5H7NO2	L3
(S)-3-Methyl-2-oxopentanoic acid	130.063	5.38738	C6H10O3	L3
(S)-Malate	134.022	11.9747	C4H6O5	L3
[FA (11:0)] undecanoic acid	186.162	4.85328	C11H22O2	L3
[FA (12:4/2:0)] 2E,4E,8E,10E-Dodecatetraenedioic acid	222.089	4.9645	C12H14O4	L3
[FA (16:2)] N-hexadecyl-ethanolamine	299.282	6.68674	C18H37NO2	L3
[FA (17:0)] heptadecanoic acid	270.256	4.66161	C17H34O2	L3
[FA (18:1)] 9Z-octadecenamide	281.272	6.91063	C18H35NO	L3
[FA (18:1)] 9Z-octadecenoic acid	282.256	4.64876	C18H34O2	L3
[FA (18:2)] 9S-hydroperoxy-10E,12Z-octadecadienoic acid	312.23	4.81462	C18H32O4	L3
[FA (18:3)] 13S-hydroperoxy-9Z,11E,14Z-octadecatrienoic acid	310.214	4.76155	C18H30O4	L3
[FA (18:3)] 9Z,12Z,15Z-octadecatrienoic acid	278.224	4.66498	C18H30O2	L3
[FA (20:0)] 11Z-eicosenoic acid	310.287	4.63665	C20H38O2	L3
[FA (20:0)] eicosanoic acid	312.303	4.62802	C20H40O2	L3
[FA (24:0)] tetracosenoic acid	366.35	4.60896	C24H46O2	L3
[FA (24:6)] 6,9,12,15,18,21-Tetracosahexaynoic acid	344.178	5.37146	C24H24O2	L3
[FA (7:0/2:0)] Heptanedioic acid	160.074	8.9095	C7H12O4	L3
[FA (8:0)] octanoic acid	144.115	5.13723	C8H16O2	L3
[FA amino(16:0)] 2R-aminohexadecanoic acid	271.251	8.53664	C16H33NO2	L3
[FA hydroxy(10:0)] N-(3S-hydroxydecanoyl)-L-serine	275.173	9.31764	C13H25NO5	L3
[FA hydroxy(18:0)] 2S-hydroxy-octadecanoic acid	300.266	4.68291	C18H36O3	L3
[FA hydroxy(18:0)] 9,10-dihydroxy-octadecanoic acid	316.261	4.78948	C18H36O4	L3
[FA hydroxy(18:0/4:0)] 6-hydroxy-7E,9E-Octadecadiene-11,13,15,17-tetraynoic acid	280.11	4.75687	C18H16O3	L3
[FA hydroxy(18:2)] 9S-hydroxy-10E,12Z-octadecadienoic acid	296.235	4.66406	C18H32O3	L3
[FA hydroxy(19:0)] 2-hydroxy-nonadecanoic acid	314.282	5.32908	C19H38O3	L3
[FA hydroxy(20:2)] 11R-hydroxy-12E,14Z-eicosadienoic acid	324.266	4.47556	C20H36O3	L3
[FA hydroxy(21:0)] 21-hydroxy-heneicosanoic acid	342.313	5.28749	C21H42O3	L3
[FA hydroxy(7:0)] 2-hydroxy-heptanoic acid	146.094	5.3	C7H14O3	L3
[FA hydroxy,oxo(7:0/2:0)] 4-hydroxy-2-oxo-Heptanedioic acid	190.048	9.30898	C7H10O6	L3
[FA methoxy(16:1)] 2-methoxy-5Z-hexadecenoic acid	284.235	4.6967	C17H32O3	L3
[FA methoxy,trihydrox] 1-methoxy-9S,11R,15S-trihydroxy-5Z,13E-prostadiene	354.277	5.25139	C21H38O4	L3
[FA methyl(14:0)] 12-methyl-tetradecanoic acid	242.225	4.7125	C15H30O2	L3
[FA methyl(18:0/18:0/3:0/2:0)] 1,3-di-(octadec-9Z-enoyl)-(1-cyano-2-methylene-propane-1,3-diol)	641.538	5.01482	C41H71NO4	L3
[FA methyl(6:0)] 2-methyl-hexanoic acid	130.099	5.6402	C7H14O2	L3
[FA methyl,hydroxy(5:0)] 3R-methyl-3,5-dihydroxy-pentanoic acid	148.074	6.35799	C6H12O4	L3
[FA oxo(14:0)] 3-oxo-tetradecanoic acid	242.188	4.78157	C14H26O3	L3
[FA oxo(16:0)] 3-oxo-hexadecanoic acid	270.219	4.70361	C16H30O3	L3
[FA oxo(19:0)] 10-oxo-nonadecanoic acid	312.266	4.55345	C19H36O3	L3
[FA oxo(21:0)] 2-oxo-heneicosanoic acid	340.298	5.04918	C21H40O3	L3
[FA oxo(5:1/5:0/8:0)] (1S,2S)-3-oxo-2-(2'Z-pentenyl)-cyclopentaneoctanoic acid	294.219	4.72495	C18H30O3	L3
[FA oxo(5:2/5:0/6:0)] (1R,2R)-3-oxo-2-pentyl-cyclopentanehexanoic acid	268.204	4.79406	C16H28O3	L3
[FA trihydroxy(2:0/2:0)] N,N-dimehyl-9S,11R,15S-trihydroxy-5Z,13E-prostadien-1-amide	381.288	4.70937	C22H39NO4	L3
[FA trihydroxy(22:0/6:0)] 7S,16,17S-trihydroxy-docosa-4Z,8E,10Z,12E,14E,19Z-hexaenoic acid	376.226	5.5933	C22H32O5	L3
[FA trihydroxy(4:0)] 2,3,4-trihydroxy-butanoic acid	136.037	10.288	C4H8O5	L3
[FA] O-Palmitoyl-R-carnitine	399.335	5.88117	C23H45NO4	L3
[GL (18:0)] 1-octadecanoyl-rac-glycerol	358.308	5.24925	C21H42O4	L3
[GL (8:0)] 2-(8-[3]-ladderane-octanyl)-sn-glycerol	364.298	4.4456	C23H40O3	L3
[GL methyl(15:0/8:0)] 1-(14-methyl-pentadecanoyl)-2-(8-[3]-ladderane-octanyl)-sn-glycerol	602.527	4.54938	C39H70O4	L3
[GP (16:0)] 1-hexadecanoyl-sn-glycero-2,3-cyclic-phosphate	392.233	4.72912	C19H37O6P	L3
[GP (18:0/18:0)] 1-octadecanoyl-2-(9Z-octadecenoyl)-sn-glycero-3-phosphothreonine	803.568	4.52751	C43H82NO10P	L3
[PC (14:0)] 1-tetradecanoyl-sn-glycero-3-phosphocholine	467.301	6.11442	C22H46NO7P	L3
[PC (14:0/14:0)] 1,2-ditetradecanoyl-sn-glycero-3-phosphocholine	677.499	5.31167	C36H72NO8P	L3
[PC (14:0/16:1)] 1-tetradecanoyl-2-(hexadecenoyl)-sn-glycero-3-phosphocholine	703.515	5.28363	C38H74NO8P	L3
[PC (14:1)] 1-(1E-tetradecenyl)-sn-glycero-3-phosphocholine	451.306	6.00175	C22H46NO6P	L3
[PC (15:0)] 1-pentadecanoyl-sn-glycero-3-phosphocholine	481.316	5.64568	C23H48NO7P	L3
[PC (15:1)] 1-(1Z-pentadecenyl)-sn-glycero-3-phosphocholine	465.322	5.82625	C23H48NO6P	L3
[PC (16:0)] 1-hexadecanoyl-sn-glycero-3-phosphocholine	495.332	5.94437	C24H50NO7P	L3
[PC (16:1)] 1-(1Z-hexadecenyl)-sn-glycero-3-phosphocholine	479.337	5.86822	C24H50NO6P	L3
[PC (16:1)] 1-(9Z-hexadecenoyl)-sn-glycero-3-phosphocholine	493.317	5.99717	C24H48NO7P	L3
[PC (16:2)] 1-hexadecyl-sn-glycero-3-phosphocholine	481.353	5.9957	C24H52NO6P	L3
[PC (17:0)] 1-(10Z-heptadecenoyl)-sn-glycero-3-phosphocholine	507.332	5.92167	C25H50NO7P	L3
[PC (17:1)] 1-(1Z-heptadecenyl)-sn-glycero-3-phosphocholine	493.353	5.75509	C25H52NO6P	L3
[PC (18:0)] 1-octadecanoyl-sn-glycero-3-phosphocholine	523.364	5.81818	C26H54NO7P	L3
[PC (18:1)] 1-(11Z-octadecenyl)-sn-glycero-3-phosphocholine	507.369	5.81742	C26H54NO6P	L3
[PC (18:1/18:0)] 1-(octadecenyl)-2-(octadecenoyl)-sn-glycero-3-phosphocholine	771.614	5.22545	C44H86NO7P	L3
[PC (18:1/20:4)] 1-(octadecenyl)-2-(eicosatetraenoyl)-sn-glycero-3-phosphocholine	793.598	5.18761	C46H84NO7P	L3
[PC (22:6)] 1-(4Z,7Z,10Z,13Z,16Z,19Z-docosahexaenoyl)-sn-glycero-3-phosphocholine	567.332	5.79059	C30H50NO7P	L3
[PC (7:0/8:0)] 1-heptanoyl-2-octanoyl-sn-glycero-3-phosphocholine	495.296	5.71573	C23H46NO8P	L3
[PC acety] 1-acetyl-sn-glycero-3-phosphocholine	299.113	10.0695	C10H22NO7P	L3
[PC ethyl(12:2)] 1-dodecyl-2-ethyl-sn-glycero-3-phosphocholine	453.322	6.17283	C22H48NO6P	L3
[PC methyl(12:2)] 1-dodecyl-2-methyl-sn-glycero-3-phosphocholine	439.306	5.86712	C21H46NO6P	L3
[PC methyl(14:2)] 2-methyl-3-tetradecyl-sn-glycero-1-phosphocholine	467.337	5.76669	C23H50NO6P	L3
[PE (16:0)] 1-hexadecanoyl-sn-glycero-3-phosphoethanolamine	453.285	5.77927	C21H44NO7P	L3
[PE (16:1)] 1-(1Z-hexadecenyl)-sn-glycero-3-phosphoethanolamine	437.29	5.71648	C21H44NO6P	L3
[PE (18:1/18:1)] 1-(octadecenyl)-2-(octadecenoyl)-sn-glycero-3-phosphoethanolamine	729.568	5.23049	C41H80NO7P	L3
[PE (18:1/20:4)] 1-(octadecenyl)-2-(eicosatetraenoyl)-sn-glycero-3-phosphoethanolamine	751.552	4.98385	C43H78NO7P	L3
[PE (18:2/16:0)] 1-octadecyl-2-hexadecanoyl-sn-glycero-3-phosphoethanolamine	705.567	5.26195	C39H80NO7P	L3
[PE dimethyl(18:1/16:0)] 1-(octadecenoyl)-2-hexadecanoyl-sn-glycero-3-phospho-N,N-dimethylethanolamine	745.562	5.246	C41H80NO8P	L3
[PG (16:0)] 1-hexadecanoyl-sn-glycero-3-phospho-(1'-sn-glycerol)	484.28	4.62658	C22H45O9P	L3
[PG (18:0)] 1-octadecanoyl-sn-glycero-3-phospho-(1'-sn-glycerol)	512.312	4.59821	C24H49O9P	L3
[PG (18:1)] 1-(9E-octadecenoyl)-sn-glycero-3-phospho-(1'-sn-glycerol)	510.296	4.60361	C24H47O9P	L3
[PG (6:0/8:0)] 1-(6-[3]-ladderane-hexanoyl)-2-(8-[3]-ladderane-octanyl)-sn-glycero-3-phospho-(1'-sn-glycerol)	776.5	5.14266	C44H73O9P	L3
[PG (8:0/8:0)] 1-(8-[5]-ladderane-octanoyl)-2-(8-[3]-ladderane-octanyl)-sn-glycero-3-phospho-(1'-sn-glycerol)	802.515	4.43489	C46H75O9P	L3
[PI (16:0)] 1-hexadecanoyl-sn-glycero-3-phospho-(1'-myo-inositol)	572.296	4.93844	C25H49O12P	L3
[PI (18:0/18:0)] 1,2-di-(9Z-octadecenoyl)-sn-glycero-3-phospho-(1'-myo-inositol)(ammonium salt)	879.584	4.54278	C45H86NO13P	L3
[PI (18:1)] 1-(octadecenoyl)-sn-glycero-3-phospho-(1'-myo-inositol)	598.312	4.87618	C27H51O12P	L3
[PS (16:0)] 1-hexadecanoyl-sn-glycero-3-phosphoserine	497.275	4.90102	C22H44NO9P	L3
[PS (18:0)] 1-octadecanoyl-sn-glycero-3-phosphoserine	525.307	4.83145	C24H48NO9P	L3
[PS (18:0/19:0)] 1-octadecanoyl-2-nonadecanoyl-sn-glycero-3-phosphoserine	805.583	5.2397	C43H84NO10P	L3
[PS (18:1)] 1-(9Z-octadecenoyl)-sn-glycero-3-phosphoserine	523.291	4.84594	C24H46NO9P	L3
[SP (17:0)] heptadecasphinganine	287.282	5.7875	C17H37NO2	L3
[SP (18:0)] N-(9Z-octadecenoyl)-sphing-4-enine	563.528	5.09899	C36H69NO3	L3
[SP (18:0/14:0)] N-(octadecanoyl)-tetradecasphing-4-enine-1-phosphoethanolamine	688.552	5.50412	C38H77N2O6P	L3
[SP (2:0)] sphinga-4E,14Z-dienine	297.267	6.74283	C18H35NO2	L3
[SP (24:0)] N-(15Z-tetracosenoyl)-sphing-4-enine	647.622	5.07938	C42H81NO3	L3
[SP amino,tetramethyl(4:0/18:0/3:0)] 2S-amino-5,9,13,17-tetramethyl-8E,16-octadecadiene-1,3R,14-triol	369.324	4.77894	C22H43NO3	L3
[SP hydrox] 4-hydroxysphinganine	317.293	8.59979	C18H39NO3	L3
[ST (3:0)] (5Z,7E)-(1S,3R)-24-nor-9,10-seco-5,7,10(19)-cholatriene-1,3,23-triol	360.266	4.77155	C23H36O3	L3
[ST (3:0)] 24-Nor-5beta-chol-22-ene-3alpha,7alpha,12alpha-triol	362.282	4.44279	C23H38O3	L3
[ST (3:0/3:0/3:0)] (5Z,7E)-(1S,3R,25R)-26,26,26-trifluoro-9,10-seco-5,7,10(19)-cholestatriene-1,3,25-triol	470.301	6.13218	C27H41F3O3	L3
[ST hydrox] 3alpha,12alpha-Dihydroxy-5beta-chol-6-en-24-oic Acid	390.277	5.10791	C24H38O4	L3
[ST hydrox] N-(3alpha,7alpha-dihydroxy-5beta-cholan-24-oyl)-taurine	499.297	4.91701	C26H45NO6S	L3
[ST hydroxy(3:0)] (5Z,7E)-(3S,23R,25R)-3,25-dihydroxy-9,10-seco-5,7,10(19)-cholestatrieno-26,23-lactone	428.293	4.83547	C27H40O4	L3
[ST methoxy,hydroxy(3:0)] 2-methoxy,3-hydroxy-estra-1,3,5(10)-trien-17-one 3-D-glucuronide	476.204	5.38136	C25H32O9	L3
1-(beta-D-Ribofuranosyl)-1,4-dihydronicotinamide	256.106	9.52065	C11H16N2O5	L3
1,2-Dihydroxy-5-(methylthio)pent-1-en-3-one	162.035	8.60851	C6H10O3S	L3
1,2-dioctanoyl-1-amino-2,3-propanediol	343.272	6.26489	C19H37NO4	L3
1,2-dioctanoyl-3-methyl-1,2,3-butanetriol	372.287	5.25595	C21H40O5	L3
1,4-Bis(2-ethylhexyl) sulfosuccinate	422.234	4.43662	C20H38O7S	L3
16-hydroxypalmitate	272.235	4.63042	C16H32O3	L3
1-butanesulfonate	138.035	9.69944	C4H10O3S	L3
1-Deoxy-D-altro-heptulose 7-phosphate	274.045	11.6816	C7H15O9P	L3
1-Hexadecanoyl-2-(9Z-octadecenoyl)-sn-glycero-3-phosphonocholine	743.583	5.23203	C42H82NO7P	L3
1-Methyladenosine	281.112	13.4185	C11H15N5O4	L3
1-Methylnicotinamide	136.064	21.8935	C7H8N2O	L3
1-O-Hexadecyl-sn-glycerol	316.298	5.32787	C19H40O3	L3
1-Oleoylglycerophosphocholine	521.348	5.85691	C26H52NO7P	L3
1-O-Octadecyl-sn-glycerol	344.329	5.27504	C21H44O3	L3
2-(alpha-D-Mannosyl)-D-glycerate	268.079	11.676	C9H16O9	L3
2,2-Dimethyl-3-(4-methoxyphenyl)-4-ethyl-2H-1-benzopyran-7-ol	310.157	5.09592	C20H22O3	L3
2,6-Dihydroxypseudooxynicotine	210.1	8.57285	C10H14N2O3	L3
2,7-Anhydro-alpha-N-acetylneuraminic acid	291.095	10.2843	C11H17NO8	L3
24-isopropenyl-22E-dehydrocholesterol	424.37	5.11858	C30H48O	L3
2-Acetolactate	132.042	12.6552	C5H8O4	L3
2-amino-3,7-dideoxy-D-threo-hept-6-ulosonate	191.079	8.60669	C7H13NO5	L3
2-Aminobutan-4-olide	101.048	11.566	C4H7NO2	L3
2-C-Methyl-D-erythritol 4-phosphate	216.04	11.9083	C5H13O7P	L3
2-Dehydro-3-deoxy-L-rhamnonate	162.053	10.832	C6H10O5	L3
2-Dehydro-D-xylonate	164.032	11.869	C5H8O6	L3
2-Deoxy-D-ribose 5-phosphate	214.024	11.2779	C5H11O7P	L3
2-Hydroxy-2,4-pentadienoate	114.032	12.6423	C5H6O3	L3
2-Hydroxyethanesulfonate	125.999	9.51998	C2H6O4S	L3
2-Isopropylmaleate	158.058	9.62059	C7H10O4	L3
2-Methylbutyroylcarnitine	245.163	7.00709	C12H23NO4	L3
2-Methyleneglutarate	144.042	11.9905	C6H8O4	L3
2-Oxobutanoate	102.032	12.3113	C4H6O3	L3
2-Oxoglutaramate	145.037	9.11199	C5H7NO4	L3
2-Oxoglutarate	146.021	11.8051	C5H6O5	L3
2-Oxooctadecanoic acid	298.251	4.65416	C18H34O3	L3
2-Oxophytanate	326.282	4.58268	C20H38O3	L3
2-Phenylacetamide	135.068	4.86699	C8H9NO	L3
2-Pyridyl hydroxymethane sulfonic acid	189.01	6.35343	C6H7NO4S	L3
2-Pyrrolidinone	85.0528	8.63854	C4H7NO	L3
2-Quinolinecarboxylic acid	173.048	6.19234	C10H7NO2	L3
3-(3,4-Dihydroxypyridin-1-yl)-L-alanine	200.08	9.17046	C8H12N2O4	L3
3-(3-Hydroxy-phenyl)-propanoic acid	166.063	5.76547	C9H10O3	L3
3-(4-Hydroxyphenyl)lactate	182.058	8.59321	C9H10O4	L3
3-(4-Hydroxyphenyl)pyruvate	180.042	8.52	C9H8O4	L3
3beta-Chloro-N,N-bis(2-chloroethyl)-androst-5-en-17beta-amine	431.192	4.59568	C23H36NCl3	L3
3-Buten-1-amine	71.0736	11.3682	C4H9N	L3
3-Dehydroxycarnitine	145.11	6.15	C7H15NO2	L3
3-Hydroxy-9-hexadecenoylcarnitine	413.314	4.47409	C23H43NO5	L3
3-Hydroxyanthranilate	153.043	10.3886	C7H7NO3	L3
3-Hydroxydodecanedioicacid	246.147	5.21474	C12H22O5	L3
3-Hydroxy-N6,N6,N6-trimethyl-L-lysine	204.147	15.5228	C9H20N2O3	L3
3-Hydroxypropanoate	90.0317	8.58453	C3H6O3	L3
3-Hydroxysebacic acid	218.115	5.65954	C10H18O5	L3
3-methyl-1-heptene	112.125	5.11207	C8H16	L3
3-Methyl-2-oxobutanoic acid	116.047	9.74659	C5H8O3	L3
3-Methylguanine	165.065	10.1999	C6H7N5O	L3
3-O-(Galb)-(25R)-12-oxo-5alpha-spirostan-3beta-ol	608.393	5.16317	C34H56O9	L3
3-Oxopropanoate	88.0161	8.58983	C3H4O3	L3
3-sulfopropanoate	153.994	12.2685	C3H6O5S	L3
4-(1-methyl-2-pyrrolidinyl)-3-oxobutanoate	185.105	5.84781	C9H15NO3	L3
4-8dimethylnonanoylcarnitine	329.257	4.73054	C18H35NO4	L3
4-Aminobutanoate	103.063	12.6942	C4H9NO2	L3
4-Guanidinobutanoate	145.085	12.8123	C5H11N3O2	L3
4-Hydroxy-2-butynal	84.0211	6.36818	C4H4O2	L3
4-Hydroxybenzoate	138.032	5.64143	C7H6O3	L3
4-Imidazolone-5-propanoate	156.053	9.7644	C6H8N2O3	L3
5-6-Dihydrouridine	246.085	10.1904	C9H14N2O6	L3
5beta-Pregnane-3alpha,17alpha,20alpha-triol	336.266	4.44137	C21H36O3	L3
5-Guanidino-2-oxopentanoate	173.08	12.5689	C6H11N3O3	L3
5-Hydroxyferulate	210.053	6.17716	C10H10O5	L3
5-Hydroxyindoleacetaldehyde	175.063	4.97071	C10H9NO2	L3
5-Hydroxyindoleacetate	191.058	10.0728	C10H9NO3	L3
5-Hydroxy-L-tryptophan	220.085	9.21024	C11H12N2O3	L3
5-Hydroxypentanoate	118.063	6.32917	C5H10O3	L3
5-Methyl-2'-deoxycytidine	241.106	8.55826	C10H15N3O4	L3
5-Methylcytidine	257.101	9.6426	C10H15N3O5	L3
5-Methylcytosine	125.059	10.2989	C5H7N3O	L3
5-methyl-octadecanoic acid	298.287	4.65936	C19H38O2	L3
5'-Methylthioadenosine	297.089	8.58939	C11H15N5O3S	L3
5-Oxoproline	129.043	12.3	C5H7NO3	L3
6-Acetyl-D-glucose	222.074	12.256	C8H14O7	L3
6-Amino-2-oxohexanoate	145.074	11.6423	C6H11NO3	L3
7-Methyladenine	149.07	13.4228	C6H7N5	L3
7-Methylinosine	282.096	9.30278	C11H14N4O5	L3
8-Allyl-2-phenyl-8H-1,3a,8-triaza-cyclopenta[a]indene	273.127	4.1833	C18H15N3	L3
8-Amino-7-oxononanoate	187.121	6.31004	C9H17NO3	L3
9-Hexadecenoylcarnitine	397.319	5.94157	C23H43NO4	L3
Acetylcarnitine	203.116	10.2214	C9H17NO4	L2
Acetyl-L-homoserine	161.069	10.3178	C6H11NO4	L3
Ac-Tyr-OEt	251.116	5.05026	C13H17NO4	L3
Adenine	135.054	9.69318	C5H5N5	L2
Adenosine	267.097	9.63346	C10H13N5O4	L2
ADP	427.029	11.1112	C10H15N5O10P2	L3
Allantoin	158.044	12.7414	C4H6N4O3	L2
allylcysteine	161.051	5.92681	C6H11NO2S	L3
alpha-(2,6-anhydro-3-deoxy-D-arabino-heptulopyranosid)onate 7-phosphate	272.03	17.6636	C7H13O9P	L3
Alpha-CEHC	278.152	4.65043	C16H22O4	L3
AMP	347.063	10.6814	C10H14N5O7P	L3
Anthocyanin 3'-O-beta-D-glucoside	384.122	11.4672	C21H20O7	L3
Benzimidazole	118.053	8.61605	C7H6N2	L3
Benzoate	122.037	6.30109	C7H6O2	L2
beta-Alanopine	159.053	6.37464	C6H9NO4	L3
beta-Alanyl-L-arginine	245.149	12.891	C9H19N5O3	L3
beta-Citryl-L-glutamic acid	321.07	13.8546	C11H15NO10	L3
Biotin	244.088	6.36816	C10H16N2O3S	L3
Biotin amide	243.104	9.75213	C10H17N3O2S	L3
Butanal	72.0576	5.63881	C4H8O	L3
Butanoylcarnitine	231.147	9.11882	C11H21NO4	L3
Butyl 3-O-beta-D-glucopyranosyl-butanoate	322.163	6.29786	C14H26O8	L3
Butylene	70.0783	5.09942	C5H10	L3
C14 Ceramide	509.481	5.12231	C32H63NO3	L3
Carnosine	226.107	12.6674	C9H14N4O3	L3
Cer (d18:1/16:0)	537.512	5.1	C34H67NO3	L3
Cer(d16:1/17:0)	523.496	5.07719	C33H65NO3	L3
Cer(d18:0/15:0)	525.512	5.10656	C33H67NO3	L3
Cer(d18:0/17:0)	553.543	5.0803	C35H71NO3	L3
Cer(d18:1/22:1)	619.59	5.03	C40H77NO3	L3
Cer(d18:2/16:0)	535.496	5.06215	C34H65NO3	L3
Cer(d18:2/23:0)	633.606	5.09633	C41H79NO3	L3
Ceramide (d18:1/18:0)	565.543	5.1	C36H71NO3	L3
Ceramide (d18:1/22:0)	621.607	5.10258	C40H79NO3	L3
Ceramide (d18:1/24:0)	649.639	5.10249	C42H83NO3	L3
Cholesterolsulfate	466.311	4.48532	C27H46O4S	L3
Choline	103.1	18.7769	C5H13NO	L3
Choline phosphate	183.066	11.5496	C5H14NO4P	L3
cis-4-Hydroxy-L-proline	131.058	6.39	C5H9NO3	L3
cis-5-Tetradecenoylcarnitine	369.288	6.12948	C21H39NO4	L3
cis-Aconitate	174.016	12.8428	C6H6O6	L3
Citrate	192.027	13.1966	C6H8O7	L3
CMP-N-acetylneuraminate	614.146	11.4326	C20H31N4O16P	L3
CoA	383.558	10.4118	C21H36N7O16P3S	L3
Creatine	131.069	12.5102	C4H9N3O2	L2
Creatinine	113.059	10.0817	C4H7N3O	L3
Cytidine	243.085	11.26	C9H13N3O5	L3
D-Alanyl-D-alanine	160.085	8.59	C6H12N2O3	L3
Decanoic acid	172.146	4.92563	C10H20O2	L3
delta-Guanidinovaleric acid	159.101	10.7661	C6H13N3O2	L3
Deoxyadenosine	251.102	8.76755	C10H13N5O3	L2
Deoxycytidine	227.091	9.57892	C9H13N3O4	L3
D-Erythrose	120.042	8.62441	C4H8O4	L3
D-Gluconic acid	196.058	11.084	C6H12O7	L2
D-Glucosamine	179.079	11.92	C6H13NO5	L3
D-Glucosamine 6-phosphate	259.046	11.7821	C6H14NO8P	L3
D-Glucose	180.063	13.6766	C6H12O6	L3
D-Glyceraldehyde 3-phosphate	169.998	12.0978	C3H7O6P	L3
Diethanolamine	105.079	16.7112	C4H11NO2	L3
Dihydrobiopterin	239.102	10.4627	C9H13N5O3	L3
Dihydrochelirubine	363.11	9.48437	C21H17NO5	L3
di-n-Undecylamine	325.371	9.34495	C22H47N	L3
DL-Methionine sulfone	181.041	8.46839	C5H11NO4S	L3
Docosahexaenoic acid	328.24	4.60299	C22H32O2	L3
Dodecanoic acid	200.178	4.76777	C12H24O2	L3
D-Ribose 5-phosphate	230.019	11.7828	C5H11O8P	L3
D-Sedoheptulose 7-phosphate	290.04	12.1448	C7H15O10P	L3
D-Serine	105.043	9.2	C3H7NO3	L3
D-Xylulose	150.053	10.0827	C5H10O5	L3
Elaidic carnitine	425.35	5.81532	C25H47NO4	L3
Epinephrine sulfate	263.046	10.409	C9H13NO6S	L3
Ercalcitriol	428.329	4.78155	C28H44O3	L3
Ethanolamine phosphate	141.019	12.2173	C2H8NO4P	L2
Formylanthranilate	165.043	5.71411	C8H7NO3	L3
Fucosamine	163.084	12.183	C6H13NO4	L3
gamma-Amino-gamma-cyanobutanoate	128.059	9.45812	C5H8N2O2	L3
gamma-L-Glutamyl-L-cysteine	250.062	11.3463	C8H14N2O5S	L3
gamma-L-Glutamyl-L-cysteinyl-beta-alanine	321.099	10.2058	C11H19N3O6S	L3
gamma-thiomethyl glutamate	193.041	8.48371	C6H11NO4S	L3
Glucosylceramide (d18:1/16:0)	699.566	5.22061	C40H77NO8	L3
Glutathione	307.084	11.2657	C10H17N3O6S	L2
Glutathione disulfide	306.076	12.026	C20H32N6O12S2	L3
Glycerol	92.0473	10.4646	C3H8O3	L3
Glycerophosphoglycerol	246.05	10.5479	C6H15O8P	L3
Glycine	75.032	13.0231	C2H5NO2	L3
Glycodeoxycholate	449.314	5.21451	C26H43NO5	L3
Guanidinoacetate	117.054	13.3187	C3H7N3O2	L2
Guanine	151.049	9.92551	C5H5N5O	L3
Hexadecanal	240.245	5.30542	C16H32O	L3
Hexadecanoic acid	256.24	4.67053	C16H32O2	L3
Hippurate	179.058	6.21177	C9H9NO3	L2
Homocysteinesulfinic acid	167.025	8.53796	C4H9NO4S	L3
Hydantoin	100.027	9.66191	C3H4N2O2	L3
Hydroxybutyrylcarnitine	247.142	10.3329	C11H21NO5	L3
Hydroxymethylphosphonate	111.993	11.1831	CH5O4P	L3
Hypaphorine	246.137	9.39415	C14H18N2O2	L3
Hypotaurine	109.02	12.6458	C2H7NO2S	L3
Hypoxanthine	136.038	10.4798	C5H4N4O	L2
Imidazole-4-acetate	126.043	10.1499	C5H6N2O2	L3
Iminoglycine	73.0164	11.173	C2H3NO2	L3
IMP	348.047	11.6909	C10H13N4O8P	L2
Indanone	132.057	5.44787	C9H8O	L3
Indole	117.058	5.93677	C8H7N	L3
Indole-3-acetaldehyde	159.068	7.05996	C10H9NO	L3
Indole-3-acetyl-isoleucine	288.148	4.78325	C16H20N2O3	L3
indole-3-acetyl-valine	274.132	6.36022	C15H18N2O3	L3
Indolelactate	205.074	8.49296	C11H11NO3	L3
Indoxyl	133.053	8.85709	C8H7NO	L3
Inosine	268.081	10.6383	C10H12N4O5	L2
Itaconate	130.027	7.73909	C5H6O4	L3
L-2-Amino-3-oxobutanoic acid	117.043	8.85554	C4H7NO3	L3
L-2-amino-4-oxo-5-chloropentanoate	165.019	11.7317	C5H8NO3Cl	L3
L-4-Hydroxyglutamate semialdehyde	147.053	9.09	C5H9NO4	L3
L-Alanine	89.0477	12.478	C3H7NO2	L3
L-Arabinonate	166.048	10.4586	C5H10O6	L3
L-Arginine	174.112	19.9255	C6H14N4O2	L2
L-Asparagine	132.053	12.4877	C4H8N2O3	L3
L-Aspartate	133.038	11.7021	C4H7NO4	L2
L-Carnitine	161.105	11.4198	C7H15NO3	L2
L-Citrulline	175.096	12.8681	C6H13N3O3	L2
L-Cysteine	121.02	8.52172	C3H7NO2S	L3
L-Formylkynurenine	236.08	9.8082	C11H12N2O4	L3
L-Glutamine	146.069	12.4048	C5H10N2O3	L2
L-Histidinal	139.075	8.92999	C6H9N3O	L3
L-Histidine	155.069	12.6764	C6H9N3O2	L3
Linoleate	280.24	4.6566	C18H32O2	L3
L-isoleucyl-L-proline	228.148	8.44547	C11H20N2O3	L3
L-Kynurenine	208.085	10.6226	C10H12N2O3	L3
L-Leucine	131.095	10.4546	C6H13NO2	L2
L-Lysine	146.105	18.6855	C6H14N2O2	L3
L-Methionine	149.051	10.8215	C5H11NO2S	L2
L-Methionine S-oxide	165.046	11.3441	C5H11NO3S	L3
L-Noradrenaline	169.074	8.83575	C8H11NO3	L3
L-Ornithine	132.09	17.661	C5H12N2O2	L3
LPA(0:0/16:0)	410.243	5.9555	C19H39O7P	L3
LPA(0:0/18:1(9Z))	436.259	5.88293	C21H41O7P	L3
LPA(18:0e/0:0)	424.295	4.72008	C21H45O6P	L3
L-Phenylalanine	165.079	9.98485	C9H11NO2	L3
L-Pipecolate	129.079	8.53201	C6H11NO2	L3
L-Proline	115.063	11.5004	C5H9NO2	L2
L-proline amide	114.079	10.7055	C5H10N2O	L3
L-Rhamnose	164.068	8.52941	C6H12O5	L3
L-Threonine	119.058	12.0863	C4H9NO3	L3
L-Tryptophan	204.09	11.269	C11H12N2O2	L3
L-Tyrosine	181.074	11.8237	C9H11NO3	L2
L-Valine	117.079	10.513	C5H11NO2	L2
LysoPC(17:0)	509.348	5.87805	C25H52NO7P	L3
LysoPC(20:1)	549.379	5.74768	C28H56NO7P	L3
LysoPC(20:2(11Z,14Z))	547.364	5.10366	C28H54NO7P	L3
LysoPC(20:4)	543.332	5.83992	C28H50NO7P	L3
LysoPC(22:5(4Z,7Z,10Z,13Z,16Z))	569.348	5.77116	C30H52NO7P	L3
LysoPC(O-18:0)	509.384	5.85247	C26H56NO6P	L3
LysoPE(0:0/18:1)	479.301	5.67975	C23H46NO7P	L3
LysoPE(0:0/20:3(11Z,14Z,17Z))	503.302	5.61713	C25H46NO7P	L3
LysoPE(0:0/22:2(13Z,16Z))	533.348	5.1283	C27H52NO7P	L3
LysoPE(0:0/22:5(4Z,7Z,10Z,13Z,16Z))	527.301	5.57002	C27H46NO7P	L3
LysoPE(0:0/22:6(4Z,7Z,10Z,13Z,16Z,19Z))	525.285	5.5955	C27H44NO7P	L3
LysoPE(20:4/0:0)	501.286	5.64859	C25H44NO7P	L3
Lysophosphatidylethanolamine	451.27	5.80882	C21H42NO7P	L3
meso-2,6-Diaminoheptanedioate	190.095	18.6735	C7H14N2O4	L3
Methylimidazoleacetic acid	140.058	8.74044	C6H8N2O2	L3
Monomethyl sulfate	111.983	7.95926	CH4O4S	L3
Myristoylglycine	285.23	4.59943	C16H31NO3	L3
N-(3-hydroxybutanoyl)-L-homoserine	205.095	8.76895	C8H15NO5	L3
N-(4-nitrophenyl)validamine	298.116	8.93868	C13H18N2O6	L3
N(alpha),N(alpha)-Dimethyl-L-histidine	183.101	12.7957	C8H13N3O2	L3
N(alpha)-Benzyloxycarbonyl-L-leucine	265.131	8.94053	C14H19NO4	L3
N(alpha)-Methylhistidine	169.085	11.3917	C7H11N3O2	L3
N1,N8-diacetylspermidine	229.179	15.0393	C11H23N3O2	L3
N2-(D-1-Carboxyethyl)-L-arginine	246.133	12.0939	C9H18N4O4	L3
N2-(D-1-Carboxyethyl)-L-lysine	218.126	9.8365	C9H18N2O4	L3
N2-Acetyl-L-aminoadipate	203.079	9.95467	C8H13NO5	L3
N2-N2-Dimethylguanosine	311.123	9.26997	C12H17N5O5	L3
N2-Succinyl-L-ornithine	232.106	6.36286	C9H16N2O5	L3
N4-(Acetyl-beta-D-glucosaminyl)asparagine	335.133	12.533	C12H21N3O8	L3
N5-Ethyl-L-glutamine	174.1	11.5154	C7H14N2O3	L3
N6,N6,N6-Trimethyl-L-lysine	188.153	17.0669	C9H20N2O2	L3
N6-Acetyl-N6-hydroxy-L-lysine	204.111	10.5634	C8H16N2O4	L3
N6-Methyl-L-lysine	160.121	18.131	C7H16N2O2	L3
N-acetyl -D- glucosaminitol	223.106	11.4477	C8H17NO6	L3
N-acetyl-(L)-arginine	216.122	12.3412	C8H16N4O3	L3
N-Acetyl-aspartyl-glutamate	304.09	12.1727	C11H16N2O8	L3
N-Acetyl-D-glucosamine	221.09	11.0578	C8H15NO6	L3
N-Acetyl-D-glucosamine 6-phosphate	301.056	11.3088	C8H16NO9P	L3
N-Acetyl-L-aspartate	175.048	11.1641	C6H9NO5	L3
N-Acetyl-L-glutamate	189.064	10.8503	C7H11NO5	L2
N-Acetyl-L-glutamate 5-semialdehyde	173.069	6.3856	C7H11NO4	L3
N-Acetyl-L-histidine	197.08	6.37195	C8H11N3O3	L3
N-Acetyl-L-phenylalanine	207.09	4.79532	C11H13NO3	L3
N-Acetylmethionine	191.062	6.06799	C7H13NO3S	L3
N-Acetylserotonin	218.106	6.34	C12H14N2O2	L3
NADH	665.126	10.4499	C21H29N7O14P2	L3
NADPH	372.545	12.2639	C21H30N7O17P3	L3
N-Carbamoyl-L-aspartate	176.043	12.4044	C5H8N2O5	L3
Ne,Ne dimethyllysine	174.137	16.8553	C8H18N2O2	L3
N-Formiminoglycine	102.043	11.2937	C3H6N2O2	L3
N-Formyl-L-methionine	177.046	6.31145	C6H11NO3S	L3
NG,NG-Dimethyl-L-arginine	202.143	17.2567	C8H18N4O2	L3
N-gamma-Monomethyl-L-arginine	188.127	18.5924	C7H16N4O2	L3
N-Glycoloyl-neuraminate	325.101	11.4531	C11H19NO10	L3
N-hydroxyvaline	133.074	8.61612	C5H11NO3	L3
N-Methyl-2-pyrrolidinone	99.0684	6.49923	C5H9NO	L3
N-Methylethanolamine phosphate	155.035	11.5892	C3H10NO4P	L3
N-Ribosylnicotinamide	254.09	20.674	C11H14N2O5	L3
O-Acetylneuraminic acid	309.106	11.3661	C11H19NO9	L3
Octadecanoic acid	284.272	4.75417	C18H36O2	L3
Octadecyl hexanoate	368.365	4.59526	C24H48O2	L3
Orotate	156.017	9.11408	C5H4N2O4	L2
Orthophosphate	97.977	12.2755	H3O4P	L3
p-(3,4-Dihydro-6-methoxy-2-naphthyl)phenol	252.115	4.76596	C17H16O2	L3
PA(13:0/22:6(4Z,7Z,10Z,13Z,16Z,19Z))	678.427	4.45152	C38H63O8P	L4
PA(32:1)	646.457	4.47373	C35H67O8P	L3
PA(34:1)	674.488	4.46472	C37H71O8P	L3
PA(38:7)	718.458	5.14889	C41H67O8P	L3
PA(O-16:0/0:0)	396.264	5.99801	C19H41O6P	L3
Pantothenate	219.111	6.36934	C9H17NO5	L2
Pantothenol	205.131	6.61584	C9H19NO4	L3
PC (14:2/16:0)	689.536	5.27588	C38H76NO7P	L3
PC(16:0/P-18:0)	745.598	5.2386	C42H84NO7P	L3
PC(18:0/P-18:0)	773.63	5.22761	C44H88NO7P	L3
PC(18:3/20:2)	807.578	5.20081	C46H82NO8P	L3
PC(18:4/16:0)	737.536	5.01457	C42H76NO7P	L3
PC(20:4/18:1)	791.582	5.19412	C46H82NO7P	L3
PC(22:4(7Z,10Z,13Z,16Z)/P-18:0)	821.629	5.17524	C48H88NO7P	L3
PC(22:4(7Z,10Z,13Z,16Z)/P-18:1(11Z))	819.614	5.17089	C48H86NO7P	L3
PC(30:0)	705.531	5.27364	C38H76NO8P	L3
PC(32:1)	731.546	5.25784	C40H78NO8P	L3
PC(32:2)	729.531	5.27591	C40H76NO8P	L3
PC(34:1)	759.577	5.23278	C42H82NO8P	L3
PC(34:2)	757.562	5.23837	C42H80NO8P	L3
PC(34:3)	755.547	5.25051	C42H78NO8P	L3
PC(34:4)	753.531	5.23672	C42H76NO8P	L3
PC(36:1)	787.609	5.2152	C44H86NO8P	L3
PC(36:2)	785.593	5.22022	C44H84NO8P	L3
PC(36:5)	779.546	5.22485	C44H78NO8P	L3
PC(38:2)	813.625	5.2019	C46H88NO8P	L3
PC(38:3)	811.609	5.19358	C46H86NO8P	L3
PC(38:4)	809.594	5.19106	C46H84NO8P	L3
PC(40:6)	833.593	5.16945	C48H84NO8P	L3
PC(O-14:0/16:0)	691.551	5.27053	C38H78NO7P	L3
PC(O-16:0/12:0)	663.52	5.32107	C36H74NO7P	L3
PC(P-20:0/0:0)	535.4	5.66	C28H58NO6P	L3
PE (18:1/22:6)	775.551	4.96349	C45H78NO7P	L3
PE(14:0/P-18:1(11Z))	673.505	5.03943	C37H72NO7P	L3
PE(16:0/P-18:1(11Z))	701.536	5.02921	C39H76NO7P	L3
PE(16:1(9Z)/P-18:1(11Z))	699.519	5.02793	C39H74NO7P	L3
PE(18:1(11Z)/P-18:1(11Z))	727.552	5.00956	C41H78NO7P	L3
PE(18:3/P-18:1)	723.52	4.994	C41H74NO7P	L3
PE(18:4/18:1)	721.506	5.00236	C41H72NO7P	L3
PE(20:2/P-18:1)	753.568	5.02868	C43H80NO7P	L3
PE(20:4/P-18:1)	749.536	4.97797	C43H76NO7P	L3
PE(22:4/18:1)	777.568	4.96565	C45H80NO7P	L3
PE(30:0)	663.484	4.46878	C35H70NO8P	L3
PE(32:0)	691.515	5.29869	C37H74NO8P	L3
PE(32:1)	689.499	5.05196	C37H72NO8P	L3
PE(34:1)	717.531	5.14939	C39H76NO8P	L3
PE(34:2)	715.515	5.02777	C39H74NO8P	L3
PE(36:2)	743.547	5.0627	C41H78NO8P	L3
PE(36:3)	741.531	5.0042	C41H76NO8P	L3
PE(36:4)	739.515	5.00468	C41H74NO8P	L3
PE(38:1)	773.594	5.22224	C43H84NO8P	L3
PE(38:2)	771.577	5.24025	C43H82NO8P	L3
PE(38:4)	767.547	4.98111	C43H78NO8P	L3
PE(38:5)	765.531	4.99063	C43H76NO8P	L3
PE(38:6)	763.515	4.98964	C43H74NO8P	L3
PE(40:2)	799.61	5.21168	C45H86NO8P	L3
PE(40:6)	791.546	4.97272	C45H78NO8P	L3
PE-NMe2(16:0/16:0)	719.548	5.26643	C39H78NO8P	L3
Pentanoate	102.068	6.31662	C5H10O2	L3
PG(17:1(9Z)/22:6(4Z,7Z,10Z,13Z,16Z,19Z))	806.51	5.15406	C45H75O10P	L3
PG(20:4/18:0)	798.541	4.4057	C44H79O10P	L3
PG(22:6(4Z,7Z,10Z,13Z,16Z,19Z)/0:0)	556.28	4.5723	C28H45O9P	L3
PG(22:6(4Z,7Z,10Z,13Z,16Z,19Z)/22:6(4Z,7Z,10Z,13Z,16Z,19Z))	866.51	4.38953	C50H75O10P	L3
PG(32:0)	722.51	4.41647	C38H75O10P	L3
PG(34:1)	748.525	4.42491	C40H77O10P	L3
PG(34:2)	746.51	4.41784	C40H75O10P	L3
PG(34:3)	744.494	4.42482	C40H73O10P	L3
PG(36:1)	776.557	4.61903	C42H81O10P	L3
PG(36:2)	774.541	4.41088	C42H79O10P	L3
PG(38:5)	796.526	4.39461	C44H77O10P	L3
PG(38:6)	794.51	4.40858	C44H75O10P	L3
PG(40:7)	820.526	4.40167	C46H77O10P	L3
Phenol sulfate	173.999	5.87485	C6H6O4S	L3
Phenylacetic acid	136.052	6.24521	C8H8O2	L3
Phenylacetylglycine	193.074	5.94467	C10H11NO3	L3
Phenylpropanoate	150.068	5.58677	C9H10O2	L3
Phenylpyruvate	164.047	5.41011	C9H8O3	L2
phlorisobutyrophenone	196.074	4.60772	C10H12O4	L3
Phosphinomethyl malate	212.009	10.9179	C5H9O7P	L3
Phosphocreatine	211.036	11.457	C4H10N3O5P	L3
Phosphodimethylethanolamine	169.05	11.0157	C4H12NO4P	L3
Phosphonoacetaldehyde	123.993	11.6156	C2H5O4P	L3
PI(13:0/22:1(11Z))	850.557	4.58661	C44H83O13P	L3
PI(18:1/16:0)	836.541	4.58232	C43H81O13P	L3
PI(22:3/18:3)	910.558	4.57255	C49H83O13P	L3
PI(32:1)	808.51	4.58752	C41H77O13P	L3
PI(34:2)	834.526	4.59237	C43H79O13P	L3
PI(36:1)	864.573	4.59418	C45H85O13P	L3
PI(36:2)	862.557	4.58262	C45H83O13P	L3
PI(36:4)	858.526	4.57717	C45H79O13P	L3
PI(38:3)	888.572	4.57763	C47H85O13P	L3
PI(38:4)	886.557	4.56255	C47H83O13P	L3
PI(38:5)	884.542	4.55946	C47H81O13P	L3
PI(38:6)	882.526	4.56902	C47H79O13P	L3
PI(40:5)	912.573	4.56562	C49H85O13P	L3
Picolinamide	122.048	8.64664	C6H6N2O	L3
Porphobilinogen	226.095	6.37526	C10H14N2O4	L3
Propane-1,2-diol 1-phosphate	156.019	9.87777	C3H9O5P	L3
Propanoyl phosphate	154.003	9.96332	C3H7O5P	L3
Propanoylcarnitine	217.131	9.59719	C10H19NO4	L3
PS(12:0/17:0)	693.458	5.01636	C35H68NO10P	L3
PS(14:1/20:0)	761.52	4.53208	C40H76NO10P	L3
PS(18:0/20:3)	813.552	4.56774	C44H80NO10P	L3
PS(18:0/20:4)	811.536	4.55571	C44H78NO10P	L3
PS(18:0/22:5)	837.552	4.46444	C46H80NO10P	L3
PS(19:0/0:0)	539.323	5.67448	C25H50NO9P	L3
PS(19:0/22:4(7Z,10Z,13Z,16Z))	853.583	5.18961	C47H84NO10P	L3
PS(19:0/22:6(4Z,7Z,10Z,13Z,16Z,19Z))	849.552	4.48585	C47H80NO10P	L3
PS(19:1(9Z)/22:2(13Z,16Z))	855.598	5.18013	C47H86NO10P	L3
PS(20:0/16:1)	789.552	4.54174	C42H80NO10P	L3
PS(20:2/20:2)	839.567	4.46032	C46H82NO10P	L3
PS(22:4(7Z,10Z,13Z,16Z)/0:0)	573.306	4.57244	C28H48NO9P	L3
PS(22:4/18:2)	835.536	4.50166	C46H78NO10P	L3
PS(22:4/22:6)	883.536	4.43248	C50H78NO10P	L3
PS(32:1)	733.489	4.53724	C38H72NO10P	L3
PS(34:0)	763.536	4.45552	C40H78NO10P	L3
PS(34:2)	759.505	4.53827	C40H74NO10P	L3
PS(36:0)	791.567	4.44133	C42H82NO10P	L3
PS(36:2)	787.536	4.568	C42H78NO10P	L3
PS(36:4)	783.505	4.5143	C42H74NO10P	L3
PS(38:1)	817.583	4.45526	C44H84NO10P	L3
PS(38:6)	807.505	4.51563	C44H74NO10P	L3
PS(O-16:0/14:1(9Z))	691.479	5.00022	C36H70NO9P	L3
Pseudouridine	244.07	11.3041	C9H12N2O6	L3
Pyridine-2,3-dicarboxylate	167.022	11.7467	C7H5NO4	L3
S-(3-oxo-3-carboxy-n-propyl)cysteine	221.036	9.74146	C7H11NO5S	L3
S-Acetylthioethanolamine	119.041	8.57432	C4H9NOS	L3
S-glutathionyl-L-cysteine	426.088	12.187	C13H22N4O8S2	L3
SM(d16:1/18:0)	702.567	5.47546	C39H79N2O6P	L3
SM(d16:1/18:1)	700.551	5.48343	C39H77N2O6P	L3
SM(d18:0/18:1)	730.599	5.43122	C41H83N2O6P	L3
SM(d18:1/14:0)	674.536	5.52505	C37H75N2O6P	L3
SM(d18:1/22:1(13Z))	784.645	5.35906	C45H89N2O6P	L3
SM(d18:1/24:1)	812.677	5.36871	C47H93N2O6P	L3
SM(d18:2/24:1)	810.661	5.3877	C47H91N2O6P	L3
sn-glycero-3-Phospho-1-inositol	334.067	12.1338	C9H19O11P	L3
sn-glycero-3-Phosphocholine	257.103	11.8428	C8H20NO6P	L2
sn-glycero-3-Phosphoethanolamine	215.056	12.4705	C5H14NO6P	L3
sn-Glycerol 3-phosphate	172.014	10.6231	C3H9O6P	L3
Sphinganine	301.298	8.57489	C18H39NO2	L3
Stearoylcarnitine	427.366	5.76025	C25H49NO4	L3
Succinate	118.027	11.5094	C4H6O4	L2
Succinyl-L-homoserine	219.074	10.8421	C8H13NO6	L3
Sulfate	97.9674	13.2577	H2O4S	L3
Taurine	125.015	12.5714	C2H7NO3S	L2
Tauropine	197.036	8.6012	C5H11NO5S	L3
Testosterone isocaproate	386.282	4.44281	C25H38O3	L3
Tetradecanoic acid	228.209	4.71634	C14H28O2	L3
Tetradecanoylcarnitine	371.303	6.0633	C21H41NO4	L3
Thiamin	264.104	19.9179	C12H16N4OS	L3
Thiamine aldehyde	262.089	8.71759	C12H14N4OS	L3
Thiomorpholine 3-carboxylate	147.035	7.76038	C5H9NO2S	L3
Tiglylcarnitine	243.147	8.88631	C12H21NO4	L3
Triethanolamine	149.105	9.9069	C6H15NO3	L3
Trp-Asp-Gly	376.138	9.28881	C17H20N4O6	L3
UDP	404.002	12.0769	C9H14N2O12P2	L3
UDP-glucose	566.055	12.0588	C15H24N2O17P2	L3
UDP-N-acetyl-D-glucosamine	607.081	11.2954	C17H27N3O17P2	L3
Urate	168.028	10.8207	C5H4N4O3	L2
Urocanate	138.043	9.5704	C6H6N2O2	L3
Vinylacetylglycine	143.058	8.6007	C6H9NO3	L3
Xanthine	152.033	10.4857	C5H4N4O2	L2
Xanthosine	284.076	10.0101	C10H12N4O6	L3
XTP	261.987	11.9679	C10H15N4O15P3	L3
Unknown	361.094	10.0727	C21H15NO5	L4
Unknown	305.068	11.4295	C18H11NO4	L4
Unknown	249.997	4.94273	C11H7N2OClS	L4
Unknown	244.052	8.52285	C9H12N2O4S	L4
Unknown	236.068	5.85764	C12H12O5	L4
Unknown	230.142	8.54578	C14H18N2O	L4
Unknown	229.089	12.6213	C9H15N3O2S	L4
Unknown	224.084	4.67008	C15H12O2	L4
Unknown	222.111	8.56034	C9H18O6	L4
Unknown	220.11	5.38529	C13H16O3	L4
Unknown	182.079	11.9974	C6H14O6	L4
Unknown	173.116	10.6514	C7H15N3O2	L4
Unknown	166.084	9.91882	C6H14O5	L4
Unknown	154.122	20.7173	C7H14N4	L4
Unknown	152.069	11.6352	C5H12O5	L4
Unknown	149.084	6.03525	C9H11NO	L4
Unknown	145.053	8.63008	C9H7NO	L4
Unknown	128.084	5.97903	C7H12O2	L4
Unknown	118.078	5.42897	C9H10	L4
Unknown	1152.71	4.73224	C57H104N2O21	L4
Unknown	784.498	5.14606	C42H72O13	L4
Unknown	772.512	5.35256	C45H72O10	L4
Unknown	760.186	10.2397	C72H71N8O23Cl3	L4
Unknown	648.387	5.10869	C36H56O10	L4
Unknown	584.309	5.48721	C32H44N2O8	L4
Unknown	584.263	4.39943	C32H40O10	L4
Unknown	573.087	10.157	C16H25N5O14P2	L4
Unknown	482.132	11.3158	C18H23N6O8P	L4
Unknown	474.225	5.39327	C26H34O8	L4
Unknown	459.262	5.50959	C26H37NO6	L4
Unknown	458.194	5.38172	C25H30O8	L4
Unknown	415.105	8.6061	C16H21N3O8S	L4
Unknown	414.204	5.42389	C24H30O6	L4
Unknown	412.151	6.38457	C23H24O7	L4
Unknown	388.189	5.16354	C22H28O6	L4
Unknown	380.163	4.63723	C23H24O5	L4
Unknown	366.147	4.57464	C22H22O5	L4
Unknown	354.11	6.38888	C20H18O6	L4
Unknown	354.056	5.69891	C19H14O5S	L4
Unknown	348.136	4.60538	C22H20O4	L4
Unknown	348.11	10.5805	C20H16N2O4	L4
Unknown	314.052	11.5134	C12H12NO9	L4
Unknown	312.176	4.50451	C33H52O11	L4
Unknown	308.199	4.78335	C18H28O4	L4
Unknown	298.168	5.71943	C18H22N2O2	L4
Unknown	297.107	10.0394	C11H15N5O5	L4
Unknown	296.141	4.75828	C19H20O3	L4
Unknown	296.126	5.1496	C15H20O6	L4
Unknown	294.183	4.69697	C17H26O4	L4
Unknown	294.11	5.40997	C15H18O6	L4
Unknown	286.23	5.07864	C20H30O	L4
Unknown	282.183	4.83818	C16H26O4	L4
Unknown	280.131	5.38337	C15H20O5	L4
Unknown	278.115	5.43885	C15H18O5	L4
Unknown	271.105	5.84544	C12H17NO6	L4
Unknown	270.089	4.68102	C16H14O4	L4
Unknown	268.168	4.85542	C15H24O4	L4
Unknown	266.188	4.74447	C16H26O3	L4
Unknown	252.079	4.68234	C16H12O3	L4
Unknown	251.1	11.28	C9H17NO7	L4
Unknown	250.121	5.38255	C14H18O4	L4
Unknown	242.109	4.77904	C11H18N2O2S	L4
Unknown	242.08	8.55281	C12H10N4O2	L4
Unknown	240.147	10.0778	C12H20N2O3	L4
Unknown	221.045	7.19231	C22H18O10	L4
Unknown	195.066	10.7606	C6H14NO4P	L4
Unknown	100.052	11.0707	C5H8O2	L4
Unknown	78.014	8.3619	C2H6OS	L4
