# Supplementary material for: Metabolic characterisation of THP-1 macrophage polarisation using LC–MS-based metabolite profiling
Source: Metabolomics. 2020 Feb 29;16(3):33. doi: 10.1007/s11306-020-01656-4 (PMC7049298; doi:10.1007/s11306-020-01656-4)
Supplement: Supplementary file 3 — Supplementary file3 (XLSX 19 kb) [file 11306_2020_1656_MOESM3_ESM.xlsx]

## Sheet: Sheet
M1 significantly changed metabolites
Putative metabolite	Mass	RT	FORMULA	Polarity	Confidence	Pathway	Fold change	VIP	FDR
(R)-2-Hydroxyglutarate	148.037	11.39	C5H8O5	-	L3	glutamate degradation V (via hydroxyglutarate)	0.458866	1.61396	0.039922
(R)-3-Hydroxyisobutyrate	104.047	6.36	C4H8O3	-	L3	Synthesis and degradation of ketone bodies__Butanoate metabolism	1.98968	1.426	0.00019575
[FA (24:0)]-tetracosenoic acid	366.35	4.61	C24H46O2	-	L3	Fatty Acids and Conjugates	2.9081	1.53879	6.3644e-05
[PC (18:1/18:0)] 1-(octadecenyl)-2-(octadecenoyl)-sn-glycero-3-phosphocholine	771.614	5.23	C44H86NO7P	+	L3	Glycerophosphocholines	1.34349	1.16075	0.0047806
[PC (18:1/20:4)] 1-(octadecenyl)-2-(eicosatetraenoyl)-sn-glycero-3-phosphocholine	793.598	5.19	C46H84NO7P	+	L3	Glycerophosphocholines	1.22664	1.18263	0.011226
[PE (18:1/18:1)] 1-(octadecenyl)-2-(octadecenoyl)-sn-glycero-3-phosphoethanolamine	729.568	5.23	C41H80NO7P	+	L3	Glycerophosphoethanolamines	1.37161	1.44945	0.0013425
[PE (18:1/20:4)] 1-(octadecenyl)-2-(eicosatetraenoyl)-sn-glycero-3-phosphoethanolamine	751.552	4.98	C43H78NO7P	+	L3	Glycerophosphoethanolamines	1.81627	1.56562	0.00080688
[PE dimethyl(18:1/16:0)] 1-(octadecenoyl)-2-hexadecanoyl-sn-glycero-3-phospho-N,N-dimethylethanolamine	745.562	5.25	C41H80NO8P	+	L3	Glycerophosphoethanolamines	1.24646	1.14849	0.0018658
[SP (24:0)] N-(15Z-tetracosenoyl)-sphing-4-enine	647.622	5.08	C42H81NO3	-	L3	Ceramides	3.47693	1.19891	0.024851
2-Dehydro-3-deoxy-L-rhamnonate	162.053	10.83	C6H10O5	-	L3	Fructose and mannose metabolism	2.73648	1.56051	7.2361e-05
2-Isopropylmaleate	158.058	9.62	C7H10O4	+	L3	Valine, leucine and isoleucine biosynthesis	0.407312	1.69547	0.00083008
3-(4-Hydroxyphenyl)lactate	182.058	8.59	C9H10O4	-	L3	Tyrosine metabolism	1.31399	1.13373	3.8626e-05
3-Dehydroxycarnitine	145.11	6.15	C7H15NO2	+	L3	Lysine degradation	0.401264	1.64648	0.0019279
5-Guanidino-2-oxopentanoate	173.08	12.57	C6H11N3O3	+	L3	D-Arginine and D-ornithine metabolism	2.6068	1.47798	6.2775e-05
5-Hydroxy-L-tryptophan	220.085	9.21	C11H12N2O3	+	L3	Tryptophan metabolism	15.4401	1.81415	4.12e-06
5-Methylcytosine	125.059	10.3	C5H7N3O	+	L3	Pyrimidine metabolism	1.33621	1.03866	0.0003178
9-Hexadecenoylcarnitine	397.319	5.94	C23H43NO4	+	L3	Unkown	1.40046	1.09065	0.00027823
Acetylcarnitine	203.116	10.22	C9H17NO4	+	L2	Alanine and aspartate metabolism	0.396406	1.69794	0.0025236
Acetyl-L-homoserine	161.069	10.32	C6H11NO4	+	L3	Methionine metabolism__Sulfur metabolism	0.120569	1.67246	0.0003508
Butanal	72.0575	5.63	C4H8O	+	L3	Butanoate metabolism	2.5094	1.0095	0.023452
Butanoylcarnitine	231.147	9.12	C11H21NO4	+	L3	Fatty acyl carnitines	0.44231	1.6989	0.0011102
C14 Ceramide	509.481	5.12	C32H63NO3	-	L3	Ceramides	3.44859	1.72342	6.3644e-05
Cer (d18:1/16:0)	537.512	5.1	C34H67NO3	-	L3	Ceramides	3.95943	1.53252	0.001163
Cer(d18:1/22:1)	619.59	5.03	C40H77NO3	+	L3	Cermides	4.74411	1.79543	0.00021079
Cer(d18:2/16:0)	535.496	5.06	C34H65NO3	+	L3	Ceramides	3.29467	1.81496	0.00050405
Ceramide (d18:1/18:0)	565.543	5.1	C36H71NO3	-	L3	Ceramides	4.72932	1.29817	0.015575
Ceramide (d18:1/22:0)	621.607	5.1	C40H79NO3	-	L3	Ceramides	6.83658	1.37832	0.01216
Ceramide (d18:1/24:0)	649.639	5.1	C42H83NO3	-	L3	Sphingolipid metabolism	5.7565	1.37038	0.012765
Cytidine	243.085	11.26	C9H13N3O5	+	L3	Pyrimidine metabolism	3.74013	1.33796	0.0029739
D-Alanyl-D-alanine	160.085	8.59	C6H12N2O3	+	L3	Glycine, serine and threonine metabolism	0.12125	1.30515	0.043204
D-Glucosamine	179.079	11.92	C6H13NO5	+	L3	Aminosugars metabolism	3.04282	1.01226	0.035371
D-Serine	105.043	9.2	C3H7NO3	+	L3	Glycine, serine and threonine metabolism	0.375276	1.8317	0.00082977
Glucosylceramide (d18:1/16:0)	699.566	5.22	C40H77NO8	+	L3	Sphingolipid metabolism	1.98207	1.67088	0.00027263
Hypoxanthine	136.038	10.48	C5H4N4O	+	L2	Purine metabolism	3.22517	1.18439	0.011034
Inosine	268.081	10.64	C10H12N4O5	+	L2	Purine metabolism	2.39236	1.44625	8.6204e-05
L-4-Hydroxyglutamate semialdehyde	147.053	9.09	C5H9NO4	-	L3	Arginine and proline metabolism	0.372039	1.79681	0.0025224
L-Carnitine	161.105	11.42	C7H15NO3	+	L2	Lysine degradation	0.247622	1.73776	5.9121e-05
L-Citrulline	175.096	12.87	C6H13N3O3	+	L2	Arginine and proline metabolism	1.80813	1.31619	8.9284e-05
L-Formylkynurenine	236.08	9.81	C11H12N2O4	+	L3	Tryptophan metabolism	0.244569	1.70852	0.0016923
LPA(0:0/16:0)	410.243	5.96	C19H39O7P	-	L3	Glycerophosphates	0.311268	1.68082	0.00040817
LysoPC(20:4)	543.332	5.84	C28H50NO7P	+	L3	Glycerophosphocholines	1.41142	1.05496	0.012229
LysoPC(O-18:0)	509.385	5.85	C26H56NO6P	+	L3	Glycerophosphocholines	0.305691	1.67314	0.039922
LysoPE(20:4/0:0)	501.286	5.65	C25H44NO7P	-	L3	Glycerophosphoethanolamines	1.40413	1.37538	0.00024484
N6-Methyl-L-lysine	160.121	18.13	C7H16N2O2	+	L3	Unkown	0.241861	1.65213	0.004186
N-Acetyl-aspartyl-glutamate	304.09	12.17	C11H16N2O8	+	L3	Unkown	0.361247	1.49729	0.049634
N-Acetylserotonin	218.106	6.34	C12H14N2O2	+	L3	Tryptophan metabolism	6.77704	1.48859	0.0010383
PC (14:2/16:0)	689.536	5.28	C38H76NO7P	+	L3	Glycerophosphocholines	1.44637	1.61404	0.00066059
PC(18:3/20:2)	807.578	5.2	C46H82NO8P	+	L3	Glycerophosphocholines	1.37197	1.32265	0.0033732
PC(18:4/16:0)	737.537	5.01	C42H76NO7P	+	L3	Glycerophosphocholines	2.06857	1.48334	0.00099969
PC(20:4/18:1)	791.582	5.19	C46H82NO7P	+	L3	Glycerophosphocholines	1.21151	1.07465	0.0042565
PC(36:1)	787.609	5.22	C44H86NO8P	+	L3	Glycerophosphocholines	1.30204	1.19977	0.00080973
PC(36:5)	779.546	5.22	C44H78NO8P	+	L3	Glycerophosphocholines	1.43705	1.48023	0.00080973
PC(38:3)	811.609	5.19	C46H86NO8P	+	L3	Glycerophosphocholines	1.64823	1.64426	0.0010716
PC(38:4)	809.593	5.19	C46H84NO8P	+	L3	Glycerophosphocholines	1.62224	1.59211	0.0013506
PC(40:6)	833.593	5.17	C48H84NO8P	+	L3	Glycerophosphocholines	1.5343	1.4549	0.0033732
PC(O-14:0/16:0)	691.551	5.27	C38H78NO7P	+	L3	Glycerophosphocholines	1.25172	1.30383	0.00067478
PE (18:1/22:6)	775.551	4.96	C45H78NO7P	+	L3	Glycerophosphoethanolamines	1.90768	1.55335	0.00084004
PE(16:0/P-18:1(11Z))	701.536	5.03	C39H76NO7P	+	L3	Glycerophosphoethanolamines	1.33393	1.13595	0.0027997
PE(18:3/P-18:1)	723.52	4.99	C41H74NO7P	+	L3	Glycerophosphoethanolamines	1.74489	1.62812	0.0021401
PE(18:4/18:1)	721.506	5	C41H72NO7P	+	L3	Glycerophosphoethanolamines	1.56266	1.48152	0.0040577
PE(20:2/P-18:1)	753.568	5.03	C43H80NO7P	+	L3	Glycerophosphoethanolamines	1.84707	1.42235	0.00097973
PE(20:4/P-18:1)	749.536	4.98	C43H76NO7P	+	L3	Glycerophosphoethanolamines	1.44485	1.33537	0.0034652
PE(22:4/18:1)	777.568	4.97	C45H80NO7P	+	L3	Glycerophosphoethanolamines	1.76298	1.41166	0.0020269
PE(38:1)	773.594	5.22	C43H84NO8P	+	L3	Glycerophosphoethanolamines	1.47813	1.34164	0.0004448
PE(38:4)	767.547	4.98	C43H78NO8P	+	L3	Glycerophosphoethanolamines	1.41367	1.25727	0.0027997
PE-NMe2(16:0/16:0)	719.548	5.27	C39H78NO8P	+	L3	Glycerophosphoethanolamines	1.60992	1.64099	0.0004816
Phenylacetylglycine	193.074	5.94	C10H11NO3	+	L3	Phenylalanine metabolism	1.46762	1.4675	0.0065423
PI(18:1/16:0)	836.541	4.58	C43H81O13P	-	L3	Glycerophosphoinositols	1.74161	1.24926	0.00046492
PI(22:3/18:3)	910.558	4.57	C49H83O13P	-	L3	Glycerophosphoinositols	1.73908	1.17829	0.00048353
Propanoylcarnitine	217.131	9.6	C10H19NO4	+	L3	OxidationofBranchedFattyAcids	0.354456	1.72163	0.00048161
PS(14:1/20:0)	761.52	4.53	C40H76NO10P	+	L3	Glycerophosphoserines	1.59533	1.0984	0.0020638
PS(18:0/20:3)	813.552	4.57	C44H80NO10P	-	L3	Glycerophosphoserines	2.00285	1.32271	0.00022234
PS(18:0/20:4)	811.536	4.56	C44H78NO10P	+	L3	Glycerophosphoserines	1.94368	1.33938	0.00012404
PS(18:0/22:5)	837.552	4.46	C46H80NO10P	+	L3	Glycerophosphoserines	1.78445	1.39458	0.00015451
PS(20:0/16:1)	789.552	4.54	C42H80NO10P	+	L3	Glycerophosphoserines	2.98746	1.56878	0.00040817
PS(20:2/20:2)	839.567	4.46	C46H82NO10P	+	L3	Glycerophosphoserines	1.79555	1.39244	0.00022296
PS(22:4/18:2)	835.536	4.5	C46H78NO10P	+	L3	Glycerophosphoserines	2.03529	1.39935	0.0003069
PS(22:4/22:6)	883.536	4.43	C50H78NO10P	+	L3	Glycerophosphoserines	2.38444	1.55085	6.2163e-05
PS(34:0)	763.536	4.46	C40H78NO10P	+	L3	Glycerophosphoserines	1.40686	1.11855	0.00032652
SM(d16:1/18:0)	702.567	5.48	C39H79N2O6P	+	L3	Ceramide phosphocholines (sphingomyelins)	1.20706	1.43981	0.001459
SM(d18:0/18:1)	730.599	5.43	C41H83N2O6P	+	L3	Ceramide phosphocholines (sphingomyelins)	1.53995	1.33938	0.00076823
SM(d18:1/14:0)	674.536	5.53	C37H75N2O6P	+	L3	Ceramide phosphocholines (sphingomyelins)	1.35655	1.33905	0.0010327
SM(d18:1/24:1)	812.677	5.37	C47H93N2O6P	+	L3	Ceramide phosphocholines (sphingomyelins)	1.37643	1.04412	0.0010621
sn-Glycerol 3-phosphate	172.014	10.62	C3H9O6P	-	L3	Glycerolipid metabolism__Glycerophospholipid metabolism	0.256679	1.75052	0.00026953
Sphinganine	301.298	8.57	C18H39NO2	+	L3	Sphingolipid metabolism	2.97613	1.56024	0.00019575
Taurine	125.015	12.57	C2H7NO3S	-	L2	Bile acid biosynthesis__Taurine and hypotaurine metabolism	0.362007	1.57292	0.0076734
UDP	404.002	12.08	C9H14N2O12P2	+	L3	Pyrimidine metabolism__Peptidoglycan biosynthesis__Zeatin biosynthesis	0.310069	1.5728	0.017991
UDP-glucose	566.055	12.05	C15H24N2O17P2	-	L3	Pentose and glucuronate interconversions__Galactose metabolism__Ascorbate and aldarate metabolism__Pyrimidine metabolism__Starch and sucrose metabolism__Nucleotide sugars metabolism__Glycerolipid metabolism__Zeatin biosynthesis__Biosynthesis of ansamycins	0.300092	1.55475	0.01545
Urate	168.028	10.82	C5H4N4O3	-	L2	Purine metabolism	3.36111	1.32579	0.0023349
Unknown	251.1	11.28	C9H17NO7	+	L4	Unkown	1.36736	1.01578	0.00063614
