# Supplementary material for: Metabolic characterisation of THP-1 macrophage polarisation using LC–MS-based metabolite profiling
Source: Metabolomics. 2020 Feb 29;16(3):33. doi: 10.1007/s11306-020-01656-4 (PMC7049298; doi:10.1007/s11306-020-01656-4)
Supplement: Supplementary file 4 — Supplementary file4 (XLSX 15 kb) [file 11306_2020_1656_MOESM4_ESM.xlsx]

## Sheet: Sheet1
M2 significantly changed metabolites
Putative metabolite	Mass	RT	FORMULA	Polarity	Confidence	Pathway	Fold change	VIP	FDR
(R)-3-Hydroxyisobutyrate	104.047	6.36	C4H8O3	-	L3	Synthesis and degradation of ketone bodies__Butanoate metabolism	1.40147	1.34709	0.0064985
(R)-S-Lactoylglutathione	379.105	9.83	C13H21N3O8S	-	L3	Pyruvate metabolism	1.49669	1.42873	0.022049
[PC (14:0/14:0)] 1,2-ditetradecanoyl-sn-glycero-3-phosphocholine	677.499	5.31	C36H72NO8P	+	L3	Glycerophosphocholines	1.86585	1.96493	0.0048737
[PC (14:0/16:1)] 1-tetradecanoyl-2-(hexadecenoyl)-sn-glycero-3-phosphocholine	703.515	5.28	C38H74NO8P	+	L3	Glycerophosphocholines	1.90807	2.00081	0.004828
[PE (16:0)] 1-hexadecanoyl-sn-glycero-3-phosphoethanolamine	453.285	5.78	C21H44NO7P	-	L3	Glycerophosphoethanolamines	1.29274	1.24381	0.029212
[PE (18:1/18:1)] 1-(octadecenyl)-2-(octadecenoyl)-sn-glycero-3-phosphoethanolamine	729.568	5.23	C41H80NO7P	+	L3	Glycerophosphoethanolamines	1.50936	1.54137	0.020218
[PE dimethyl(18:1/16:0)] 1-(octadecenoyl)-2-hexadecanoyl-sn-glycero-3-phospho-N,N-dimethylethanolamine	745.562	5.25	C41H80NO8P	+	L3	Glycerophosphoethanolamines	1.33043	1.51883	0.028836
[PI (18:1)] 1-(octadecenoyl)-sn-glycero-3-phospho-(1'-myo-inositol)	598.312	4.88	C27H51O12P	-	L3	Glycerophosphoinositols	1.54373	1.59909	0.0014524
2-Dehydro-3-deoxy-L-rhamnonate	162.053	10.83	C6H10O5	-	L3	Fructose and mannose metabolism	1.33355	1.24689	0.049719
3-(4-Hydroxyphenyl)lactate	182.058	8.59	C9H10O4	-	L3	Tyrosine metabolism	1.51445	1.48091	0.0023996
3-(4-Hydroxyphenyl)pyruvate	180.042	8.52	C9H8O4	-	L3	Tyrosine metabolism	2.19602	1.91781	0.00023885
3-Dehydroxycarnitine	145.11	6.15	C7H15NO2	+	L3	LysineDegradation	3.47166	1.84808	0.0077514
3-Hydroxypropanoate	90.0316	8.58	C3H6O3	-	L3	beta-Alanine metabolism	1.46658	1.27702	0.013893
3-Oxopropanoate	88.016	8.58	C3H4O3	-	L3	inositol metabolism	1.3867	1.25087	0.01065
4-Guanidinobutanoate	145.085	12.81	C5H11N3O2	+	L3	Arginine and proline metabolism	1.27437	1.30255	0.0018806
4-Imidazolone-5-propanoate	156.053	9.76	C6H8N2O3	+	L3	Histidine metabolism	2.07715	2.09699	6.3409e-05
5-Guanidino-2-oxopentanoate	173.08	12.57	C6H11N3O3	+	L3	D-Arginine and D-ornithine metabolism	1.79059	1.59038	0.025214
5-Oxoproline	129.043	12.3	C5H7NO3	+	L3	Arginine and proline metabolism	0.424908	2.00896	0.0070659
Acetylcarnitine	203.116	10.22	C9H17NO4	+	L2	Alanine and aspartate metabolism	1.55013	1.7943	6.3409e-05
Alpha-CEHC	278.152	4.65	C16H22O4	-	L3	Unkown	2.67929	2.09007	6.3409e-05
cis-4-Hydroxy-L-proline	131.058	6.39	C5H9NO3	-	L3	beta-Alanine metabolism	1.33547	1.43019	0.0024831
D-Alanyl-D-alanine	160.085	8.59	C6H12N2O3	+	L3	D-Alanine metabolism__Peptidoglycan biosynthesis	1.94218	1.86698	0.0022883
D-Glucose	180.063	13.68	C6H12O6	-	L3	Glycolysis / Gluconeogenesis__Pentose phosphate pathway__Galactose metabolism__Starch and sucrose metabolism__Streptomycin biosynthesis__Indole and ipecac alkaloid biosynthesis	1.45341	1.60783	0.0065046
Ethanolamine phosphate	141.019	12.22	C2H8NO4P	+	L2	Glycine, serine and threonine metabolism__Glycerophospholipid metabolism__Sphingolipid metabolism	0.215429	1.91923	0.0065046
L-Arabinonate	166.048	10.45	C5H10O6	-	L3	Ascorbate and aldarate metabolism	0.409248	1.943	0.0014846
L-Aspartate	133.037	11.7	C4H7NO4	+	L2	Alanine and aspartate metabolism__Arginine and proline metabolism__Glycine, serine and threonine metabolism__Lysine biosynthesis__Arginine and proline metabolism__Histidine metabolism__beta-Alanine metabolism__Cyanoamino acid metabolism__Carbon fixation	0.357658	1.85773	0.033331
L-Citrulline	175.096	12.87	C6H13N3O3	+	L2	Arginine and proline metabolism	1.44546	1.39716	0.026857
L-Glutamine	146.069	12.4	C5H10N2O3	+	L3	Glutamate metabolism__Purine metabolism__Pyrimidine metabolism__D-Glutamine and D-glutamate metabolism__Nitrogen metabolism	0.441504	1.98876	0.0068791
L-isoleucyl-L-proline	228.148	8.45	C11H20N2O3	+	L3	Unkown	1.34383	1.32193	0.037075
L-Threonine	119.058	8.63	C4H9NO3	+	L3	Glycine, serine and threonine metabolism	1.7829	1.71354	0.027182
LysoPC(20:1)	549.379	5.75	C28H56NO7P	+	L3	Glycerophosphocholines	1.70519	1.56413	0.042342
LysoPC(O-18:0)	509.385	5.85	C26H56NO6P	+	L3	Glycerophosphocholines	1.89553	1.79146	0.014839
LysoPE(0:0/18:1)	479.301	5.68	C23H46NO7P	+	L3	Glycerophosphoethanolamines	1.40692	1.43028	0.03756
N6,N6,N6-Trimethyl-L-lysine	188.153	17.07	C9H20N2O2	+	L3	Lysine degradation	1.27001	1.2452	0.0045426
N-Acetyl-L-aspartate	175.048	11.16	C6H9NO5	-	L3	Alanine and aspartate metabolism	1.97322	1.76301	0.0065046
N-Acetyl-L-glutamate	189.064	10.85	C7H11NO5	-	L2	Arginine and proline metabolism	3.57623	1.7778	0.0046059
N-Acetylserotonin	218.106	6.34	C12H14N2O2	+	L3	Tryptophan metabolism	3.0364	1.73641	0.01704
Orthophosphate	97.9769	12.27	H3O4P	-	L3	Oxidative phosphorylation__Photosynthesis__Peptidoglycan biosynthesis	0.528526	1.79644	0.011852
PC (14:2/16:0)	689.536	5.28	C38H76NO7P	+	L3	Glycerophosphocholines	1.92599	1.82917	0.0046059
PC(O-14:0/16:0)	691.551	5.272	C38H78NO7P	+	L3	Glycerophosphocholines	2.12743	1.82917	0.0076202
PC(P-20:0/0:0)	535.4	5.66	C28H58NO6P	+	L3	Glycerophosphocholines	3.99083	1.76311	0.013893
PE-NMe2(16:0/16:0)	719.548	5.27	C39H78NO8P	+	L3	Glycerophosphoethanolamines	1.55289	1.65126	0.021553
PG(20:4/18:0)	798.541	4.41	C44H79O10P	-	L3	Glycerophosphoglycerols	1.43185	1.12465	0.047803
SM(d16:1/18:0)	702.567	5.48	C39H79N2O6P	+	L3	Ceramide phosphocholines (sphingomyelins)	1.3565	1.57145	0.01704
SM(d18:1/14:0)	674.536	5.53	C37H75N2O6P	+	L3	Ceramide phosphocholines (sphingomyelins)	1.61091	1.80329	0.0062761
sn-Glycerol 3-phosphate	172.014	10.62	C3H9O6P	+	L3	Glycerolipid metabolism__Glycerophospholipid metabolism	0.469526	1.79171	0.03959
Succinyl-L-homoserine	219.074	10.84	C8H13NO6	-	L3	Methionine metabolism__Sulfur metabolism	1.31716	1.28564	0.016311
Taurine	125.015	12.57	C2H7NO3S	-	L2	Bile acid biosynthesis__Taurine and hypotaurine metabolism	0.28484	1.97174	0.00093585
Vinylacetylglycine	143.058	8.6	C6H9NO3	+	L3	Unkown	1.37589	1.69191	0.0074154
